# Supplementary material for: Genome-wide identification of CBL family and expression analysis of CBLs in response to potassium deficiency in cotton
Source: PeerJ. 2017 Aug 14;5:e3653. doi: 10.7717/peerj.3653 (PMC5560230; doi:10.7717/peerj.3653)
Supplement: Supplemental Information 2 [file peerj-05-3653-s002.xlsx]

## Sheet: Sheet1
orthology homologous gene pairs		Ka values	Ks values	Ka/Ks
GrCBL1-1	GhCBL1-2	0.00198347	0.015057	0.131731
GrCBL1-1	GaCBL1-4	0.00198282	0.0461684	0.0429475
GrCBL1-3	GhCBL9	0.014204	0.0156052	0.910207
GrCBL1-4	GaCBL1-3	0.00573617	0.0146346	0.391959
GrCBL3-2	GhCBL3-2	0	0.0141347	0
GrCBL3-2	GaCBL3-1	0	0.0213032	0
GrCBL3-3	GaCBL2	0.00187559	0.0576514	0.0325332
GrCBL4-1	GhCBL4-2	0.011662	0.0142692	0.81729
GrCBL4-1	GaCBL4-1	0.0175789	0.0585663	0.300154
GrCBL4-2	GhCBL8	0.00789351	0.021494	0.367242
GrCBL4-2	GaCBL8	0.032165	0.0445952	0.721267
GrCBL9	GhCBL4-5	0.132453	0.45779	0.289332
GrCBL10-1	GhCBL10-2	0.050822	0.0436651	1.1639
GrCBL10-1	GaCBL10-2	0.01568	0.0590857	0.265378
GrCBL10-2	GhCBL10-4	0.00328273	0.0173001	0.189752
GhCBL1-1	GaCBL1-4	0.00198085	0	#DIV/0!
GhCBL1-2	GaCBL1-4	0.00397089	0.0622118	0.0638285
GhCBL1-4	GaCBL1-3	0.0115461	0.0144932	0.796655
GhCBL1-5	GrCBL1-4	0.0188757	0.0413219	0.456796
GhCBL3-1	GrCBL3-2	0	0.0141347	0
GhCBL3-1	GaCBL3-1	0	0.00703405	0
GhCBL3-2	GaCBL3-1	0	0.0213032	0
GhCBL3-3	GaCBL3-2	0.0525979	0.0856095	0.614393
GhCBL4-2	GaCBL4-1	0.0175789	0.0585663	0.300154
GhCBL4-3	GaCBL4-2	0.00196915	0.00736202	0.267474
GhCBL8	GaCBL8	0.031628	0.0638684	0.495206
GhCBL10-2	GaCBL10-2	0.061129	0.101876	0.600032
GhCBL10-3	GrCBL10-2	0.0115324	0.0233028	0.49489
